# Supplementary material for: Photodynamic Inactivation Effectively Eradicates Candida auris Biofilm despite Its Interference with the Upregulation of CDR1 and MDR1 Efflux Genes
Source: J Fungi (Basel). 2022 Oct 27;8(11):1137. doi: 10.3390/jof8111137 (PMC9697027; doi:10.3390/jof8111137)
Supplement: Supplementary file 1 [file jof-08-01137-s001.zip]

Archive with 1 entries (1 files):
- jof-1960389-supplementary.pdf
